# Supplementary material for: Antimicrobial Resistance and Genomic Characteristics of Escherichia coli Strains Isolated from the Poultry Industry in Henan Province, China
Source: Microorganisms. 2024 Mar 13;12(3):575. doi: 10.3390/microorganisms12030575 (PMC10974558; doi:10.3390/microorganisms12030575)
Supplement: Supplementary file 1 [file microorganisms-12-00575-s001.zip]

Archive with 1 entries (1 files):
- microorganisms-2902661-supplementary.xlsx
