# Supplementary material for: Antimicrobial Resistance and Genomic Characteristics of Escherichia coli Strains Isolated from the Poultry Industry in Henan Province, China
Source: Microorganisms. 2024 Mar 13;12(3):575. doi: 10.3390/microorganisms12030575 (PMC10974558; doi:10.3390/microorganisms12030575)
Supplement: Supplementary file 1 [file microorganisms-12-00575-s001.zip › microorganisms-2902661-supplementary.xlsx]

## Sheet: Table S1
Table S1. Primers used in this study.
Primers	Sequence (5`-3`)	Target gene	Product size (bp)	Tm (°C)	References
16S rDNA-F	GAAGCTTGCTTCTTTGCT	16S rDNA	541	55	[15]
16S rDNA-R	GAGCCCGGGGATTTCACAT
adk-F	ATTCTGCTTGGCGCTCCGGG	adenylate kinase	583	60	[16]
adk-R	CCGTCAACTTTCGCGTATTT
fumC-F	TCACAGGTCGCCAGCGCTTC	fumarate hydratase	806
fumC-R	GTACGCAGCGAAAAAGATTC
gyrB-F	TCGGCGACACGGATGACGGC	DNA gyrase	911
gyrB-R	ATCAGGCCTTCACGCGCATC
icd-F	ATGGAAAGTAAAGTAGTTGTTCCGGCACA	isocitrate/isopropylmalate dehydrogenase	878
icd-R	GGACGCAGCAGGATCTGTT
mdh-F	ATGAAAGTCGCAGTCCTCGGCGCTGCTGGCGG	malate dehydrogenase	932
mdh-R	TTAACGAACTCCTGCCCCAGAGCGATATCTTTCTT
purA-F	CGCGCTGATGAAAGAGATGA	adenylosuccinate dehydrogenase	816
purA-R	CATACGGTAAGCCACGCAGA
recA-F	CGCATTCGCTTTACCCTGACC	ATP/GTP binding motif	780
recA-R	TCGTCGAAATCTACGGACCGGA

## Sheet: Table S2
Table S2.Antimicrobial agents used in this study.
Antimicrobial Class	Antimicrobial Agent	Abbreviation	Interpretive Categories and MIC Breakpoints, µg/mL			MIC QC Ranges, µg/mL	Referrence
			S	I	R	Escherichia coli ATCC® 25922
Penicillins	Ampicillin	AMP	≤ 8	16	≥ 32	2-8	[18]
Cephems	Ceftazidime	CAZ	≤ 4	8	≥ 16	0.06-0.5	[18]
Penems	Imipenem	IPM	≤ 1	2	≥ 4	0.06-0.25	[18]
	Meropenem	MRP	≤ 1	2	≥ 4	0.008-0.06	[18]
Aminoglycosides	Gentamicin	GEN	≤ 4	8	≥ 16	0.25-1	[18]
Quinolones	Ofloxacin	OFX	≤ 2	4	≥ 8	0.016–0.12	[18]
Folate pathway antagonists	Trimethoprim-sulfamethoxazole	SXT	≤ 2/38	——	≥4/76	≤0.5/9.5	[18]
Tetracyclines	Tetracycline	TET	≤ 4	8	≥ 16	0.5-2	[18]
	Tigecycline	TGC	≤0.5	——	＞0.5	0.03-0.25	[20, 21]
Lipopeptides	Colistin	CL	≤2	——	＞2	0.25-2	[20, 21]
Phenicols	Florfenicol	FFC	≤4	——	≥8	2-8	[19]
MIC, minimal inhibitory concentration; R: Resistant; S: susceptible; I: intermediately resistant.

## Sheet: Table S3
Table S3: Minimal inhibitory concentrations of different antibiotics on Escherichia coli
Antimicrobial Class	Penicillins	Cephems	Penems		Aminoglycosides	Tetracyclines		Lipopeptides	Phenicols	Quinolones	Folate pathway antagonists
Antimicrobial Agent	AMP	CAZ	IMP	MRP	GEN	TET	TGC	CL	FFC	OFX	SXT
	Ampicillin	Ceftazidime	Imipenem	Meropenem	Gentamicin	Tetracycline	Tigecycline	Colistin	Florfenicol	Ofloxacin	Trimethoprim-Sulfamethoxazole
EC-YP1907-3	＞128	>64	0.12	0.06	32	>64	2	≤0.03	＞256	64	＞32/608
EC-YP1907-7	＞128	32	0.06	≤0.03	≤0.5	>64	0.5	0.25	＞256	32	＞32/608
EC-YP1907-9	＞128	32	0.12	≤0.03	128	64	0.5	0.25	256	8	＞32/608
EC-YP1907-11	＞128	>64	0.12	≤0.03	64	>64	0.5	2	＞256	16	＞32/608
EC-YP1907-17	＞128	4	0.12	≤0.03	≤0.5	64	0.5	0.25	256	8	＞32/608
EC-YP1907-20	＞128	16	0.12	≤0.03	>256	64	0.25	0.12	＞256	16	＞32/608
EC-YP1907-23	＞128	32	0.12	≤0.03	≤0.5	>64	0.25	0.12	＞256	16	＞32/608
EC-YP1907-26	＞128	64	0.12	≤0.03	32	＞64	1	≤0.03	＞256	16	＞32/608
EC-YP1907-29	＞128	32	0.06	≤0.03	128	64	0.25	0.12	256	16	2/38
EC-YP1907-33	＞128	32	0.12	≤0.03	≤0.5	0.5	1	0.06	＞256	8	＞32/608
EC-YP1907-37	＞128	>64	0.12	≤0.03	1	64	0.5	0.12	256	32	＞32/608
EC-YP1907-38	＞128	64	0.12	0.06	1	64	0.5	0.12	＞256	16	＞32/608
EC-YP1907-44	＞128	>64	0.12	0.12	64	>64	2	≤0.03	＞256	4	＞32/608
EC-YP1907-47	＞128	>64	16	>16	1	>64	0.5	0.06	＞256	64	＞32/608
EC-YP1907-49	＞128	64	0.12	≤0.03	128	64	1	0.12	＞256	8	＞32/608
EC-YP1907-52	＞128	>64	0.12	0.06	32	>64	2	≤0.03	＞256	128	＞32/608
EC-YP1907-57	＞128	4	0.25	0.06	16	>64	1	≤0.03	＞256	4	＞32/608
EC-YP1907-60	＞128	64	0.12	≤0.03	128	64	0.5	0.12	＞256	16	0.25/4.75
EC-YP1907-64	＞128	2	0.25	≤0.03	32	4	0.5	0.25	16	8	＞32/608
EC-YP1907-65	＞128	32	0.12	≤0.03	≤0.5	64	0.5	0.12	256	8	＞32/608
EC-YP1907-67	＞128	64	0.12	0.12	64	>64	0.5	0.12	256	16	2/38
EC-YP1907-68	＞128	16	0.12	≤0.03	256	>64	0.5	0.5	256	16	＞32/608
EC-YP1907-69	＞128	64	0.12	0.06	32	>64	0.5	0.12	＞256	16	0.5/9.5
EC-YP1907-70	＞128	64	0.12	0.06	32	>64	0.5	0.12	＞256	64	＞32/608
EC-YP1907-71	＞128	32	0.12	0.12	32	>64	0.5	0.25	256	16	1/19
EC-YP1907-72	＞128	32	0.12	≤0.03	128	>64	1	≤0.03	4	32	＞32/608
EC-YP1907-73	＞128	32	0.12	≤0.03	64	64	1	1	＞256	32	＞32/608
EC-YP1907-74	＞128	>64	0.25	0.06	64	>64	1	0.12	256	32	＞32/608
EC-YP1907-75	＞128	64	0.12	0.06	64	>64	0.5	0.25	＞256	32	＞32/608
EC-YP1907-76	＞128	16	0.06	≤0.03	256	4	0.5	0.06	256	16	＞32/608
EC-YP1907-77	＞128	64	0.12	0.06	256	＞64	1	0.06	＞256	32	＞32/608
EC-YP1907-78	＞128	16	0.12	0.06	128	>64	1	0.06	256	32	＞32/608
EC-YP1907-79	＞128	>64	0.12	≤0.03	64	64	1	0.25	256	16	＞32/608
EC-YP1907-80	＞128	>64	0.12	≤0.03	64	>64	0.5	0.12	256	64	＞32/608
EC-YP1907-81	＞128	2	0.12	≤0.03	2	64	0.5	0.12	256	16	1/19
EC-YP1907-82	＞128	>64	0.25	0.12	1	>64	2	0.06	＞256	64	＞32/608
EC-YP1907-85	＞128	>64	0.12	0.12	>256	>64	0.5	0.12	＞256	8	＞32/608
EC-YP1907-89	＞128	32	0.12	0.12	>256	>64	0.5	0.25	＞256	16	＞32/608
EC-YP1907-92	＞128	＞64	0.12	≤0.03	64	>64	1	0.06	＞256	8	＞32/608
EC-YP1907-93	＞128	2	0.12	≤0.03	16	2	0.5	≤0.03	＞256	16	＞32/608
EC-YP1907-95	＞128	0.12	0.12	≤0.03	1	32	0.5	0.12	256	8	＞32/608
EC-YP1907-100	＞128	16	0.06	≤0.03	1	32	0.25	≤0.03	＞256	8	＞32/608
EC-YP1907-101	＞128	1	0.12	≤0.03	128	64	1	0.25	256	16	＞32/608
EC-YP1907-102	＞128	32	0.12	≤0.03	32	>64	0.5	≤0.03	＞256	4	＞32/608
EC-YP1907-107	＞128	＞64	0.25	0.12	128	2	0.5	≤0.03	＞256	64	＞32/608
EC-YP1907-111	＞128	2	0.12	≤0.03	128	2	0.25	≤0.03	＞256	4	＞32/608
EC-YP1907-119	＞128	2	0.06	≤0.03	256	>64	0.5	0.12	256	2	＞32/608
EC-YP1907-123	＞128	>64	0.12	≤0.03	>256	>64	0.5	≤0.03	＞256	32	＞32/608
EC-YP1907-128	＞128	16	0.12	≤0.03	＞256	＞64	0.5	0.12	＞256	16	＞32/608
EC-YP1907-133	＞128	16	0.12	≤0.03	128	>64	1	2	＞256	16	＞32/608
EC-YP1907-134	＞128	＞64	0.12	0.5	64	>64	1	2	＞256	64	＞32/608
EC-YP1907-135	＞128	64	0.12	0.25	32	>64	1	≤0.03	＞256	32	＞32/608
EC-YP1907-136	＞128	64	0.06	≤0.03	64	>64	0.5	0.06	＞256	64	＞32/608
EC-YP1907-137	＞128	64	0.12	≤0.03	16	>64	0.5	≤0.03	4	16	＞32/608
EC-YP1907-138	＞128	32	0.12	0.25	1	>64	1	1	＞256	1	＞32/608
EC-YP1907-139	＞128	32	0.12	≤0.03	64	>64	1	2	16	8	＞32/608
EC-YP1907-140	＞128	＞64	0.12	≤0.03	1	64	0.5	≤0.03	＞256	8	＞32/608
EC-YP1907-141	＞128	64	0.12	0.06	＞256	>64	0.5	0.25	＞256	8	＞32/608
EC-YP1907-142	＞128	＞64	0.25	0.06	256	>64	0.5	≤0.03	＞256	16	＞32/608
EC-YP1907-143	＞128	32	0.12	≤0.03	64	>64	0.5	0.5	＞256	8	＞32/608
EC-YP1907-144	＞128	32	0.12	≤0.03	32	64	0.5	0.12	＞256	32	＞32/608
EC-YP1907-145	＞128	32	0.12	≤0.03	256	>64	0.5	≤0.03	＞256	8	＞32/608
EC-YP1907-146	＞128	32	0.12	0.06	＞256	>64	0.5	0.06	＞256	4	＞32/608
EC-YP1907-147	＞128	＞64	0.12	0.06	4	64	0.25	≤0.03	＞256	8	＞32/608
EC-YP1907-148	＞128	64	0.12	0.06	1	>64	1	0.06	8	16	＞32/608
EC-YP1907-153	＞128	＞64	0.12	0.06	128	>64	0.5	0.06	256	2	＞32/608
EC-YP1907-155	＞128	2	0.25	≤0.03	32	＞64	1	≤0.03	256	16	＞32/608
EC-YP1907-162	＞128	16	0.12	≤0.03	1	32	0.5	≤0.03	256	16	＞32/608
EC-YP1907-164	＞128	8	0.12	≤0.03	1	64	0.5	≤0.03	8	1	0.5/9.5
EC-YP1907-165	＞128	4	0.12	≤0.03	≤0.5	＞64	0.5	0.12	4	8	＞32/608
EC-YP1907-167	＞128	＞64	0.12	0.06	128	＞64	2	≤0.03	＞256	＞128	＞32/608
EC-YP1907-176	＞128	64	0.12	≤0.03	1	＞64	0.5	≤0.03	＞256	32	＞32/608
EC-YP1907-177	＞128	8	0.12	≤0.03	1	＞64	0.5	≤0.03	4	1	1/19
EC-YP1907-179	＞128	64	0.12	≤0.03	≤0.5	64	0.5	0.12	4	16	＞32/608
EC-YP1907-182	＞128	64	0.12	≤0.03	2	64	0.25	0.06	4	16	＞32/608
EC-YP1907-185	＞128	8	0.12	≤0.03	2	＞64	0.5	≤0.03	4	8	1/19
EC-YP1907-186	＞128	4	0.06	≤0.03	1	＞64	2	≤0.03	＞256	32	＞32/608
EC-YP1907-189	2	0.25	0.12	≤0.03	1	＞64	0.5	≤0.03	4	4	＞32/608
EC-YP1907-190	＞128	＞64	0.12	≤0.03	256	＞64	1	≤0.03	8	32	＞32/608
EC-YP1907-192	＞128	32	0.12	≤0.03	2	64	0.5	0.06	＞256	8	0.5/9.5
EC-YP1907-193	＞128	1	0.06	≤0.03	＞256	64	0.5	0.06	＞256	8	＞32/608
EC-YP1907-194	＞128	64	0.25	≤0.03	2	64	0.25	0.06	8	16	＞32/608
EC-YP1907-195	＞128	64	0.12	≤0.03	＞256	＞64	0.25	≤0.03	＞256	8	＞32/608
EC-YP1907-196	＞128	64	0.12	0.06	32	＞64	0.5	≤0.03	＞256	32	＞32/608
EC-YP1907-197	2	0.25	0.12	≤0.03	≤0.5	＞64	0.5	≤0.03	4	4	＞32/608
EC-YP1907-198	＞128	32	0.06	≤0.03	256	＞64	0.25	≤0.03	＞256	8	＞32/608
EC-YP1907-199	＞128	32	0.06	≤0.03	128	＞64	0.5	≤0.03	＞256	8	＞32/608
EC-YP1907-200	＞128	1	0.12	≤0.03	32	＞64	0.5	0.06	4	32	＞32/608
EC-YP1907-201	＞128	32	0.12	≤0.03	≤0.5	64	0.5	≤0.03	＞256	8	8/152
EC-YP1907-202	＞128	＞64	0.12	≤0.03	32	＞64	0.5	≤0.03	＞256	16	＞32/608
EC-YP1907-203	＞128	16	0.12	≤0.03	＞256	＞64	0.5	≤0.03	＞256	16	＞32/608
EC-YP1907-204	＞128	32	0.12	≤0.03	128	＞64	0.25	≤0.03	＞256	8	＞32/608
EC-YP1907-205	＞128	32	0.06	≤0.03	256	＞64	0.25	≤0.03	＞256	8	＞32/608
EC-YP1907-206	＞128	＞64	0.12	≤0.03	64	64	0.5	≤0.03	＞256	32	＞32/608
EC-YP1907-207	＞128	16	0.12	≤0.03	16	2	0.5	≤0.03	＞256	8	＞32/608
EC-YP1907-208	＞128	16	0.12	≤0.03	64	＞64	0.5	≤0.03	4	32	＞32/608
EC-YP1907-209	＞128	＞64	0.12	≤0.03	2	＞64	1	≤0.03	＞256	32	＞32/608
EC-YP1907-210	＞128	32	0.12	0.06	1	＞64	1	0.06	＞256	4	＞32/608
EC-YP1907-211	＞128	2	0.12	≤0.03	32	＞64	0.25	≤0.03	256	32	＞32/608
EC-YP1907-214	＞128	32	0.12	≤0.03	256	＞64	1	≤0.03	＞256	32	＞32/608
EC-YP1907-217	＞128	64	0.12	≤0.03	1	64	0.25	1	128	8	0.5/9.5
EC-YP1907-218	＞128	64	0.12	≤0.03	4	64	0.5	≤0.03	＞256	8	1/19
EC-YP1907-220	＞128	4	0.12	≤0.03	128	32	0.5	≤0.03	256	8	＞32/608
EC-YP1907-222	＞128	1	0.12	≤0.03	1	＞64	2	0.06	8	64	＞32/608
EC-YP1907-226	＞128	0.5	0.06	≤0.03	128	64	1	≤0.03	4	16	1/19
EC-YP1907-228	4	0.25	0.12	≤0.03	4	＞64	1	0.06	4	16	0.5/9.5
EC-YP1907-229	＞128	1	0.12	≤0.03	1	64	0.5	0.12	4	16	＞32/608
EC-YP1907-231	＞128	＞64	0.12	≤0.03	256	32	1	≤0.03	＞256	16	＞32/608
EC-YP1907-232	＞128	2	0.12	≤0.03	1	64	0.25	≤0.03	＞256	8	2/38
EC-YP1907-237	＞128	2	0.12	≤0.03	128	＞64	0.5	0.06	8	32	＞32/608
EC-YP1907-238	＞128	32	0.12	≤0.03	1	0.25	0.5	≤0.03	4	16	≤0.06/1.19
EC-YP1907-239	＞128	1	0.12	≤0.03	2	64	0.5	≤0.03	4	1	＞32/608
EC-YP1907-241	4	0.25	0.12	≤0.03	1	＞64	1	0.06	4	8	＞32/608
EC-YP1907-250	＞128	0.25	0.06	≤0.03	256	64	0.5	0.25	256	16	＞32/608
EC-YP1907-253	＞128	＞64	0.06	≤0.03	64	16	0.5	0.5	＞256	32	1/19
EC-YP1907-254	＞128	1	0.12	≤0.03	32	＞64	1	≤0.03	＞256	16	＞32/608
EC-YP1907-255	＞128	32	0.12	≤0.03	≤0.5	1	0.5	≤0.03	＞256	16	＞32/608
EC-YP1907-256	＞128	0.25	0.06	≤0.03	128	64	0.5	≤0.03	＞256	16	＞32/608
EC-YP1907-257	＞128	64	0.12	≤0.03	1	＞64	0.5	0.12	＞256	8	＞32/608
EC-YP1907-258	＞128	4	0.12	≤0.03	32	＞64	0.5	0.06	256	16	＞32/608
EC-YP1907-259	＞128	2	0.12	≤0.03	256	8	0.5	0.5	256	16	＞32/608
EC-YP1907-260	＞128	2	0.06	≤0.03	256	4	0.5	1	256	16	＞32/608
EC-YP1907-261	＞128	16	0.06	≤0.03	1	32	1	0.06	＞256	16	＞32/608
EC-YP1907-262	＞128	32	0.12	≤0.03	128	＞64	1	0.06	＞256	64	＞32/608
EC-YP1907-263	＞128	2	0.06	≤0.03	32	64	0.5	≤0.03	256	8	＞32/608
EC-YP1907-264	＞128	16	0.12	≤0.03	2	64	0.5	2	＞256	4	＞32/608
EC-YP1907-265	＞128	4	0.06	≤0.03	16	64	0.5	0.06	＞256	8	＞32/608
EC-YP1907-266	＞128	64	0.12	≤0.03	64	64	0.5	1	＞256	32	1/19
EC-YP1907-267	＞128	＞64	0.12	0.06	≤0.5	64	0.5	≤0.03	＞256	8	＞32/608
EC-YP1907-268	＞128	64	0.12	0.06	64	＞64	2	≤0.03	＞256	2	＞32/608
EC-YP1907-269	＞128	64	0.06	≤0.03	≤0.5	64	0.5	≤0.03	＞256	16	＞32/608
EC-YP1907-270	＞128	32	0.12	0.06	2	＞64	1	0.25	＞256	32	＞32/608
EC-YP1907-271	＞128	＞64	0.12	≤0.03	2	64	0.5	0.06	＞256	16	＞32/608
EC-YP1907-272	＞128	2	0.06	≤0.03	1	64	1	≤0.03	＞256	16	＞32/608
EC-YC1907-355	＞128	64	0.12	≤0.03	≤0.5	64	0.5	≤0.03	＞256	8	＞32/608
EC-YC1907-356	＞128	＞64	0.12	≤0.03	＞256	＞64	0.5	2	＞256	32	＞32/608
EC-YC1907-357	＞128	＞64	0.25	0.06	32	64	0.5	≤0.03	＞256	32	＞32/608
EC-YC1907-361	＞128	2	0.12	≤0.03	32	2	0.5	≤0.03	＞256	1	＞32/608
EC-YC1907-367	＞128	2	0.06	≤0.03	16	1	0.5	≤0.03	＞256	0.5	＞32/608
EC-YC1907-368	＞128	32	0.12	≤0.03	128	＞64	0.5	≤0.03	＞256	16	＞32/608
EC-YC1907-369	＞128	＞64	0.12	≤0.03	＞256	＞64	0.5	2	＞256	16	＞32/608
EC-YC1907-370	＞128	＞64	0.12	≤0.03	＞256	＞64	0.5	≤0.03	＞256	16	＞32/608
EC-YC1907-371	＞128	2	0.12	≤0.03	64	64	0.5	0.06	＞256	32	＞32/608
EC-YC1907-372	＞128	32	0.12	≤0.03	16	64	0.5	≤0.03	＞256	16	＞32/608
EC-YC1907-373	＞128	4	0.12	≤0.03	32	64	0.5	≤0.03	＞256	16	＞32/608
EC-YC1907-374	＞128	4	0.25	≤0.03	32	64	0.5	≤0.03	256	16	＞32/608
EC-YC1907-375	＞128	2	0.06	≤0.03	32	1	0.5	≤0.03	256	16	＞32/608
EC-YC1907-376	4	0.25	0.12	≤0.03	256	2	0.5	≤0.03	8	8	0.25/4.75
EC-YC1907-377	＞128	16	0.12	≤0.03	4	2	0.5	≤0.03	8	1	≤0.06/1.19
EC-YC1907-378	＞128	8	0.12	≤0.03	32	＞64	1	≤0.03	256	8	＞32/608
EC-YC1907-379	＞128	8	0.12	≤0.03	64	＞64	1	≤0.03	＞256	64	＞32/608
EC-YC1907-380	＞128	＞64	0.06	≤0.03	＞256	＞64	0.5	≤0.03	＞256	8	＞32/608
EC-YC1907-381	＞128	4	0.06	≤0.03	32	1	0.5	≤0.03	＞256	0.5	＞32/608
EC-YC1907-382	＞128	1	0.12	≤0.03	32	64	0.5	≤0.03	128	8	＞32/608
EC-YC1907-383	＞128	2	0.06	≤0.03	32	＞64	1	≤0.03	＞256	8	＞32/608
EC-YC1907-384	＞128	＞64	0.06	≤0.03	256	＞64	1	0.06	＞256	8	＞32/608
EC-YC1907-385	＞128	64	0.12	0.06	128	＞64	1	≤0.03	＞256	32	＞32/608
EC-YE1907-426	＞128	32	0.06	≤0.03	64	64	1	≤0.03	＞256	16	＞32/608
EC-YE1907-427	＞128	4	0.12	0.06	1	＞64	1	≤0.03	＞256	16	1/19
EC-YE1907-428	＞128	64	0.06	0.06	64	＞64	1	0.12	＞256	32	＞32/608
EC-YE1907-429	＞128	2	0.12	≤0.03	64	64	1	≤0.03	＞256	16	＞32/608
EC-YE1907-430	＞128	32	0.12	0.06	1	64	0.5	0.06	256	8	＞32/608
EC-YE1907-431	＞128	＞64	0.12	0.12	128	＞64	2	0.12	＞256	64	＞32/608
EC-YE1907-432	＞128	＞64	0.12	0.12	128	＞64	4	0.06	＞256	64	＞32/608
EC-YE1907-433	＞128	32	0.12	≤0.03	32	＞64	1	0.12	＞256	16	＞32/608
EC-YE1907-434	＞128	0.25	0.12	≤0.03	2	＞64	0.5	0.12	＞256	32	＞32/608
EC-YE1907-435	＞128	64	0.12	0.06	128	＞64	0.5	4	＞256	32	＞32/608
EC-YE1907-436	＞128	1	0.12	≤0.03	1	64	1	≤0.03	4	16	≤0.06/1.19
EC-YE1907-437	＞128	0.25	0.12	≤0.03	1	＞64	1	0.06	＞256	16	＞32/608
EC-YE1907-438	＞128	0.5	0.12	≤0.03	1	64	0.5	≤0.03	＞256	16	＞32/608
EC-YE1907-439	＞128	8	0.12	≤0.03	1	＞64	1	0.06	4	8	＞32/608
EC-YE1907-440	＞128	1	0.12	≤0.03	＞256	64	1	0.06	＞256	16	＞32/608
EC-YE1907-441	＞128	64	0.06	≤0.03	256	＞64	4	0.12	＞256	8	＞32/608
EC-YE1907-442	＞128	64	0.12	≤0.03	32	64	0.5	4	＞256	16	＞32/608
EC-YE1907-443	＞128	8	0.12	0.06	2	＞64	1	≤0.03	＞256	16	0.5/9.5
EC-YE1907-444	＞128	64	0.12	0.06	32	64	0.5	4	＞256	16	＞32/608
EC-YE1907-445	＞128	0.25	0.12	≤0.03	2	＞64	1	≤0.03	＞256	16	＞32/608
EC-YE1907-446	＞128	4	0.12	≤0.03	8	64	1	2	＞256	16	＞32/608
EC-YE1907-447	4	0.5	0.06	≤0.03	2	64	1	≤0.03	4	0.5	＞32/608
EC-YE1907-448	＞128	0.25	0.25	≤0.03	2	＞64	1	0.12	＞256	4	＞32/608
EC-YE1907-449	＞128	0.5	0.12	≤0.03	8	＞64	1	≤0.03	＞256	1	＞32/608
EC-YE1907-450	＞128	8	0.12	≤0.03	256	＞64	1	≤0.03	＞256	4	＞32/608
EC-YE1907-451	＞128	0.25	0.12	≤0.03	1	＞64	1	0.06	256	2	＞32/608
EC-YE1907-452	＞128	64	0.12	≤0.03	32	64	1	≤0.03	＞256	16	32/608
EC-YE1907-453	＞128	16	0.12	≤0.03	2	64	0.5	≤0.03	＞256	8	＞32/608
EC-YE1907-454	＞128	＞64	0.12	0.06	256	＞64	1	1	＞256	32	＞32/608
EC-YE1907-455	＞128	＞64	0.12	0.06	＞256	＞64	1	≤0.03	＞256	32	＞32/608
EC-YE1907-456	＞128	＞64	0.06	≤0.03	256	＞64	1	≤0.03	＞256	32	＞32/608
EC-YE1907-457	＞128	16	0.12	≤0.03	4	64	2	≤0.03	＞256	16	2/38
EC-YE1907-458	＞128	64	0.12	≤0.03	2	64	2	0.06	＞256	32	2/38
EC-YE1907-459	＞128	＞64	0.12	0.06	＞256	＞64	1	0.06	＞256	64	1/19
EC-YE1907-460	＞128	＞64	0.12	≤0.03	＞256	64	1	0.06	＞256	2	＞32/608
EC-YE1907-461	＞128	64	0.12	0.12	＞256	＞64	0.5	4	＞256	64	＞32/608
EC-YE1907-462	＞128	32	0.12	0.06	1	＞64	0.5	0.06	＞256	32	＞32/608
EC-YE1907-463	＞128	＞64	0.25	0.06	＞256	64	0.5	0.06	＞256	2	＞32/608
EC-YE1907-464	＞128	＞64	0.12	0.06	＞256	＞64	1	0.12	＞256	16	＞32/608
EC-YE1907-465	＞128	64	0.12	≤0.03	8	64	0.5	≤0.03	＞256	16	＞32/608
EC-YE1907-466	＞128	2	0.12	≤0.03	128	＞64	1	≤0.03	16	16	＞32/608
EC-YE1907-467	＞128	32	0.12	≤0.03	1	64	1	≤0.03	＞256	8	＞32/608
EC-YE1907-468	＞128	64	0.12	0.06	32	＞64	0.5	2	＞256	2	0.5/9.5
EC-YE1907-469	＞128	32	0.12	0.06	＞256	＞64	1	0.12	＞256	64	＞32/608
EC-YE1907-470	＞128	64	0.12	0.06	2	＞64	1	≤0.03	＞256	64	＞32/608
EC-YE1907-472	＞128	＞64	0.12	0.06	＞256	＞64	1	0.06	＞256	8	＞32/608
EC-YE1907-477	＞128	＞64	0.12	0.06	＞256	＞64	0.5	2	256	16	＞32/608
EC-YE1907-481	＞128	32	0.12	≤0.03	2	32	0.5	0.12	＞256	16	4/76
EC-YE1907-483	＞128	＞64	0.12	0.12	＞256	＞64	1	0.06	256	8	＞32/608
EC-YE1907-487	＞128	64	0.12	≤0.03	1	64	1	≤0.03	＞256	4	0.25/4.75
EC-YE1907-491	＞128	32	0.12	≤0.03	2	64	1	0.06	＞256	16	2/38
EC-YE1907-492	＞128	2	0.12	0.06	8	＞64	0.25	2	256	16	＞32/608
EC-YE1907-493	＞128	2	0.12	≤0.03	1	64	0.5	≤0.03	256	32	＞32/608
EC-YE1907-494	＞128	16	0.12	≤0.03	4	64	0.5	≤0.03	＞256	16	2/38
EC-YE1907-495	＞128	＞64	0.12	0.06	＞256	＞64	0.5	0.06	＞256	32	＞32/608
EC-YE1907-496	＞128	2	0.12	≤0.03	16	＞64	1	0.06	256	16	＞32/608
EC-YE1907-497	＞128	32	0.12	≤0.03	256	＞64	1	0.06	＞256	32	＞32/608
EC-YE1907-498	＞128	32	0.06	≤0.03	4	64	0.5	0.06	＞256	16	2/38
EC-YE1907-500	＞128	32	0.25	0.06	128	64	0.5	≤0.03	＞256	8	＞32/608
EC-YE1907-501	＞128	＞64	0.12	0.06	＞256	＞64	0.5	2	256	16	＞32/608
EC-YE1907-502	＞128	＞64	0.25	0.06	＞256	＞64	1	≤0.03	＞256	16	＞32/608
EC-YE1907-503	＞128	32	0.25	0.06	＞256	＞64	1	0.25	＞256	32	＞32/608
EC-YE1907-504	＞128	32	0.25	0.06	＞256	＞64	1	1	＞256	16	＞32/608
EC-YE1907-505	＞128	32	0.12	≤0.03	2	64	0.5	≤0.03	＞256	16	＞32/608
EC-YE1907-506	＞128	＞64	0.12	0.06	64	＞64	2	0.12	＞256	2	＞32/608
EC-YE1907-507	＞128	＞64	0.12	0.12	256	＞64	0.5	4	＞256	16	＞32/608
EC-YP1904-94	＞128	0.25	0.12	≤0.03	2	＞64	2	0.12	256	0.5	＞32/608
EC-YP1904-95	＞128	64	0.12	0.06	2	＞64	1	≤0.03	＞256	32	＞32/608
EC-YP1904-96	＞128	64	0.25	0.06	16	64	0.5	0.06	＞256	32	＞32/608
EC-YP1904-97	＞128	64	0.06	≤0.03	1	＞64	0.5	≤0.03	＞256	1	＞32/608
EC-YP1904-98	＞128	64	0.12	≤0.03	2	＞64	0.5	≤0.03	＞256	16	＞32/608
EC-YP1904-99	＞128	64	0.12	≤0.03	32	64	0.5	≤0.03	＞256	32	＞32/608
EC-YP1904-100	＞128	1	0.12	≤0.03	64	64	1	≤0.03	＞256	8	＞32/608
EC-YP1904-101	＞128	0.25	0.06	≤0.03	1	64	0.5	0.06	4	2	＞32/608
EC-YP1904-102	＞128	＞64	0.25	0.12	1	＞64	2	0.06	＞256	32	＞32/608
EC-YP1904-103	＞128	64	0.12	0.12	2	＞64	1	≤0.03	＞256	16	＞32/608
EC-YP1904-104	＞128	16	0.12	≤0.03	128	32	0.5	≤0.03	256	8	＞32/608
EC-YC1907-387	＞128	64	0.12	≤0.03	256	＞64	1	≤0.03	＞256	16	＞32/608
EC-YC1907-388	＞128	4	0.06	≤0.03	64	1	0.5	≤0.03	＞256	0.5	＞32/608
EC-YC1907-389	＞128	8	0.12	≤0.03	32	＞64	1	0.06	＞256	64	＞32/608
EC-YC1907-390	＞128	4	0.06	≤0.03	2	1	0.5	≤0.03	8	0.5	＞32/608
EC-YC1907-391	＞128	4	0.12	≤0.03	32	2	0.5	≤0.03	＞256	0.5	＞32/608
EC-YC1907-392	＞128	2	0.06	≤0.03	16	1	0.5	≤0.03	＞256	0.5	＞32/608
EC-YC1907-393	＞128	32	0.12	0.06	32	＞64	0.5	≤0.03	＞256	1	＞32/608
EC-YC1907-394	＞128	2	0.12	≤0.03	2	64	1	≤0.03	128	8	＞32/608
EC-YC1907-395	＞128	64	0.12	≤0.03	64	＞64	2	≤0.03	＞256	64	＞32/608
EC-YC1908-398	＞128	32	0.12	≤0.03	64	＞64	1	0.06	＞256	0.5	＞32/608
EC-YC1908-399	＞128	＞64	8	＞16	32	＞64	0.5	4	＞256	1	＞32/608
EC-YC1908-400	＞128	1	0.12	≤0.03	64	＞64	1	0.06	256	8	＞32/608
EC-YC1908-401	＞128	4	0.25	≤0.03	64	＞64	1	≤0.03	256	4	＞32/608
EC-YC1908-402	＞128	0.5	0.06	≤0.03	256	64	1	0.25	＞256	0.5	＞32/608
EC-YC1908-403	＞128	0.25	0.12	≤0.03	64	64	1	≤0.03	256	16	＞32/608
EC-YC1908-404	＞128	16	0.12	≤0.03	1	＞64	1	0.12	＞256	1	2/38
EC-YC1908-405	＞128	4	0.12	≤0.03	32	＞64	1	0.12	256	16	＞32/608
EC-YC1908-406	＞128	64	0.12	≤0.03	1	＞64	0.5	≤0.03	2	8	＞32/608
EC-YC1908-407	＞128	＞64	0.25	0.06	128	＞64	1	≤0.03	＞256	16	＞32/608
EC-YE1907-508	＞128	≤0.12	0.12	≤0.03	≤0.5	＞64	1	0.06	256	4	＞32/608
EC-YE1907-509	2	0.25	0.12	≤0.03	1	＞64	0.5	0.06	8	0.5	16/304
EC-YE1907-510	＞128	32	0.12	≤0.03	＞256	64	0.5	≤0.03	＞256	16	＞32/608
EC-YE1907-511	2	0.25	0.06	≤0.03	1	＞64	0.5	0.12	4	0.5	0.25/4.75
EC-YE1907-512	＞128	0.25	0.12	≤0.03	1	64	0.5	≤0.03	4	0.5	＞32/608
EC-YE1907-513	2	≤0.12	0.12	≤0.03	1	＞64	0.5	0.5	8	0.5	≤0.06/1.19
EC-YE1907-514	128	0.25	0.12	0.06	1	＞64	1	0.06	4	0.5	16/304
EC-YE1907-515	＞128	0.5	0.12	0.06	≤0.5	＞64	1	0.06	8	≤0.25	0.25/4.75
EC-YE1907-516	＞128	2	0.12	≤0.03	128	＞64	1	0.06	8	4	＞32/608
EC-YE1907-517	＞128	1	0.12	≤0.03	1	＞64	1	≤0.03	8	4	＞32/608
EC-YE1907-518	128	0.25	0.12	≤0.03	2	＞64	0.5	≤0.03	8	1	8/152
EC-YE1907-519	4	0.5	0.12	≤0.03	2	＞64	1	0.12	16	1	≤0.06/1.19
EC-YE1907-520	＞128	＞64	0.12	≤0.03	1	64	0.5	0.06	2	8	＞32/608
EC-YE1907-521	4	0.25	0.06	≤0.03	1	＞64	0.5	0.12	4	1	≤0.06/1.19
EC-YE1907-522	2	≤0.12	0.12	≤0.03	1	＞64	0.5	1	2	2	≤0.06/1.19
EC-YE1907-523	＞128	1	0.12	0.06	8	＞64	0.25	4	＞256	32	＞32/608
EC-YE1907-524	4	0.25	0.12	≤0.03	1	32	1	0.06	4	≤0.25	≤0.06/1.19
EC-YE1907-525	＞128	0.25	0.12	≤0.03	4	＞64	1	≤0.03	256	0.5	＞32/608
EC-YE1907-526	＞128	＞64	0.12	0.06	64	＞64	4	2	＞256	32	＞32/608
EC-YE1907-527	＞128	64	0.12	≤0.03	128	64	1	4	256	16	＞32/608
EC-YE1907-528	2	≤0.12	0.06	≤0.03	2	＞64	1	0.12	4	0.5	0.25/4.75
EC-YE1907-529	＞128	0.25	0.12	≤0.03	2	＞64	1	0.06	256	1	＞32/608
EC-YE1907-530	4	≤0.12	0.12	≤0.03	2	＞64	1	≤0.03	4	1	≤0.06/1.19
EC-YE1907-531	＞128	32	0.12	≤0.03	≤0.5	＞64	1	≤0.03	2	4	＞32/608
EC-YE1907-532	＞128	64	0.12	≤0.03	64	64	1	≤0.03	256	8	＞32/608
EC-YE1907-533	8	0.25	0.12	≤0.03	1	＞64	1	≤0.03	＞256	32	＞32/608
EC-YE1907-534	＞128	0.25	0.12	≤0.03	≤0.5	＞64	1	≤0.03	＞256	0.5	＞32/608
EC-YE1907-535	＞128	16	0.12	≤0.03	≤0.5	＞64	1	0.06	＞256	2	＞32/608
EC-YE1907-536	＞128	16	0.06	≤0.03	1	＞64	1	≤0.03	＞256	2	＞32/608
EC-YE1907-537	＞128	32	0.12	≤0.03	≤0.5	64	0.5	≤0.03	＞256	8	≤0.06/1.19
EC-YA1907-273	4	0.25	0.12	≤0.03	1	16	0.5	≤0.03	4	0.5	≤0.06/1.19
EC-YA1907-274	2	≤0.12	0.12	≤0.03	2	64	0.5	≤0.03	4	1	1/19
EC-YA1907-275	4	0.25	0.12	≤0.03	2	64	1	≤0.03	8	1	＞32/608
EC-YA1907-276	＞128	0.25	0.12	≤0.03	4	64	1	1	＞256	16	＞32/608
EC-YA1907-277	＞128	0.5	0.12	≤0.03	4	＞64	0.5	≤0.03	8	≤0.25	≤0.06/1.19
EC-YA1907-278	＞128	16	0.12	≤0.03	≤0.5	64	0.25	≤0.03	256	1	0.5/9.5
EC-YA1908-279	＞128	4	0.12	≤0.03	4	＞64	1	≤0.03	＞256	64	＞32/608
EC-YA1908-281	2	0.5	0.06	≤0.03	128	＞64	0.5	0.06	256	8	＞32/608
EC-YA1908-283	＞128	0.25	0.12	≤0.03	1	＞64	0.5	≤0.03	＞256	0.5	1/19
EC-YA1908-284	＞128	0.25	0.12	≤0.03	4	＞64	0.5	≤0.03	256	1	32/608
EC-YA1908-285	128	0.25	0.5	0.06	≤0.5	0.5	0.5	4	2	≤0.25	≤0.06/1.19
EC-YA1908-287	＞128	32	0.06	≤0.03	1	64	0.25	0.06	＞256	2	1/19
EC-YA1908-288	＞128	0.5	0.12	≤0.03	128	1	0.5	≤0.03	8	≤0.25	2/38
EC-YC1908-408	＞128	64	0.12	≤0.03	128	＞64	4	≤0.03	＞256	64	＞32/608
EC-YC1908-409	＞128	＞64	0.12	≤0.03	64	＞64	8	≤0.03	＞256	64	＞32/608
EC-YC1908-410	＞128	64	0.12	≤0.03	128	＞64	4	0.12	4	≤0.25	32/608
EC-YC1908-411	＞128	2	0.12	≤0.03	16	64	0.5	0.06	128	16	＞32/608
EC-YC1908-412	＞128	＞64	0.12	0.06	＞256	＞64	0.5	2	4	8	＞32/608
EC-YC1908-413	＞128	4	0.12	≤0.03	32	64	1	2	8	2	＞32/608
EC-YC1908-414	4	0.5	0.12	≤0.03	1	＞64	1	1	4	8	≤0.06/1.19
EC-YC1908-415	8	0.25	0.12	≤0.03	1	1	0.5	≤0.03	4	≤0.25	0.12/2.38
EC-YC1908-416	4	1	0.12	≤0.03	32	＞64	1	2	8	4	≤0.06/1.19
EC-YC1908-417	＞128	4	0.25	≤0.03	2	4	0.5	1	16	8	≤0.06/1.19
EC-YC1908-418	＞128	2	0.12	≤0.03	32	＞64	1	≤0.03	256	0.5	＞32/608
EC-YC1908-419	＞128	1	0.12	≤0.03	16	＞64	0.5	0.5	＞256	2	＞32/608
EC-YC1908-420	4	0.25	0.12	≤0.03	2	＞64	1	0.12	8	≤0.25	≤0.06/1.19
EC-YC1908-421	＞128	2	0.12	≤0.03	32	＞64	0.5	≤0.03	＞256	32	＞32/608
EC-YC1908-422	＞128	0.25	0.12	≤0.03	2	＞64	1	≤0.03	＞256	2	＞32/608
EC-YC1908-423	＞128	0.25	0.12	≤0.03	64	＞64	1	≤0.03	256	64	＞32/608
EC-YC1908-424	＞128	2	0.12	0.06	32	＞64	1	≤0.03	256	≤0.25	＞32/608
EC-YA1908-538	2	0.25	0.12	≤0.03	≤0.5	64	0.5	≤0.03	4	4	≤0.06/1.19
EC-YA1908-539	＞128	2	0.12	≤0.03	1	64	0.5	≤0.03	256	8	2/38
EC-YA1908-540	4	0.5	0.12	≤0.03	1	＞64	0.5	≤0.03	4	≤0.25	≤0.06/1.19
EC-YA1908-541	＞128	0.25	0.12	≤0.03	1	＞64	1	≤0.03	＞256	1	1/19
EC-YA1908-542	＞128	0.25	0.12	≤0.03	≤0.5	64	0.5	≤0.03	＞256	0.5	0.5/9.5
EC-YA1908-543	4	0.5	0.12	≤0.03	2	32	0.5	0.06	4	≤0.25	≤0.06/1.19
EC-YA1908-544	＞128	64	0.12	0.12	2	＞64	1	0.06	＞256	8	＞32/608
EC-YA1908-545	＞128	1	0.12	≤0.03	＞256	2	0.25	≤0.03	4	≤0.25	＞32/608
EC-YA1908-547	＞128	64	0.12	0.06	＞256	＞64	0.5	0.5	＞256	4	＞32/608
EC-YA1908-548	＞128	1	0.12	≤0.03	4	32	0.5	≤0.03	256	8	32/608
EC-YA1908-549	＞128	0.5	0.12	≤0.03	128	＞64	1	≤0.03	＞256	4	＞32/608
EC-YA1908-550	4	0.25	0.12	≤0.03	1	64	1	0.06	8	1	＞32/608
EC-YA1908-551	＞128	4	0.06	≤0.03	32	＞64	1	≤0.03	＞256	2	＞32/608
EC-YA1908-552	＞128	1	0.12	≤0.03	2	64	0.5	≤0.03	＞256	8	＞32/608
EC-YA1908-553	4	0.25	0.06	≤0.03	2	＞64	0.5	0.06	8	1	＞32/608
EC-YA1908-554	＞128	4	0.12	≤0.03	＞256	＞64	0.5	≤0.03	4	8	＞32/608
EC-YA1908-555	4	0.25	0.12	≤0.03	≤0.5	64	1	≤0.03	8	2	≤0.06/1.19
EC-YA1908-556	2	≤0.12	0.12	≤0.03	4	64	1	0.12	4	1	0.25/4.75
EC-YA1908-557	＞128	1	0.12	≤0.03	1	＞64	1	≤0.03	8	4	＞32/608
EC-YA1908-558	2	0.25	0.12	≤0.03	≤0.5	＞64	0.5	0.06	8	≤0.25	≤0.06/1.19
EC-YA1908-559	2	0.25	0.12	≤0.03	1	＞64	0.5	≤0.03	4	≤0.25	≤0.06/1.19
EC-YA1908-560	2	0.25	0.12	≤0.03	≤0.5	＞64	0.5	0.06	4	1	≤0.06/1.19
EC-YA1908-561	4	0.5	0.12	≤0.03	≤0.5	＞64	1	0.06	4	1	≤0.06/1.19
EC-YA1908-562	＞128	4	0.25	0.06	≤0.5	1	0.5	≤0.03	4	≤0.25	≤0.06/1.19
EC-YA1908-563	128	0.5	0.12	0.06	2	32	0.5	0.06	4	≤0.25	≤0.06/1.19
EC-YA1908-564	＞128	8	1	0.06	≤0.5	1	0.5	≤0.03	4	≤0.25	≤0.06/1.19
EC-YA1908-565	＞128	8	0.12	0.06	≤0.5	1	0.5	0.06	4	≤0.25	≤0.06/1.19
EC-YA1908-566	＞128	8	0.12	0.06	1	＞64	0.5	0.06	4	1	≤0.06/1.19
EC-YA1908-567	4	0.25	0.12	≤0.03	1	＞64	0.5	≤0.03	4	1	≤0.06/1.19
EC-YA1908-568	＞128	1	0.12	≤0.03	＞256	＞64	1	0.06	8	4	＞32/608
EC-YA1908-569	＞128	8	0.12	0.06	≤0.5	2	0.5	≤0.03	4	4	≤0.06/1.19

## Sheet: Table S4
Table S4. The isolation sources were the O-serogroups of 169 sequenced Escherichia coli.
Strain ID	City	Chain	Sample	O-serogroup
EC-YP1907-3	Zhoukou	Broiler farm	Dead chicken	O159
EC-YP1907-9	Zhoukou	Broiler farm	Dead chicken	O8
EC-YP1907-33	Zhoukou	Broiler farm	Dead chicken	O109
EC-YP1907-47	Zhoukou	Broiler farm	Dead chicken	O177
EC-YP1907-57	Zhoukou	Broiler farm	Dead chicken	O157
EC-YP1907-60	Zhoukou	Broiler farm	Dead chicken	O9
EC-YP1907-68	Zhoukou	Broiler farm	Healthy chicken	O17/O44/O77
EC-YP1907-71	Zhoukou	Broiler farm	Healthy chicken	O153
EC-YP1907-72	Zhoukou	Broiler farm	Healthy chicken	O153
EC-YP1907-75	Zhoukou	Broiler farm	Healthy chicken	NT
EC-YP1907-76	Zhoukou	Broiler farm	Healthy chicken	O17/O44/O77
EC-YP1907-78	Zhoukou	Broiler farm	Healthy chicken	O153
EC-YP1907-80	Zhoukou	Broiler farm	Feces	NT
EC-YP1907-81	Zhoukou	Broiler farm	Feed	O9/O9a
EC-YP1907-82	Zhoukou	Broiler farm	Feed	O101
EC-YP1907-89	Zhoukou	Broiler farm	Dead chicken	O11
EC-YP1907-92	Zhoukou	Broiler farm	Dead chicken	O149
EC-YP1907-100	Zhoukou	Broiler farm	Dead chicken	O109
EC-YP1907-102	Zhoukou	Broiler farm	Dead chicken	O80
EC-YP1907-123	Zhoukou	Broiler farm	Dead chicken	O131
EC-YP1907-128	Zhoukou	Broiler farm	Dead chicken	O80
EC-YP1907-136	Zhoukou	Broiler farm	Healthy chicken	NT
EC-YP1907-137	Zhoukou	Broiler farm	Healthy chicken	O101
EC-YP1907-144	Zhoukou	Broiler farm	Healthy chicken	O17/O44/O77
EC-YP1907-146	Zhoukou	Broiler farm	Feces	O141/O141ab/O141ac
EC-YP1907-148	Zhoukou	Broiler farm	Feed	O8
EC-YP1907-153	Zhoukou	Broiler farm	Dead chicken	NT
EC-YP1907-162	Zhoukou	Broiler farm	Dead chicken	O101
EC-YP1907-167	Zhoukou	Broiler farm	Dead chicken	O170
EC-YP1907-179	Zhoukou	Broiler farm	Dead chicken	O9/O9a/O101
EC-YP1907-182	Zhoukou	Broiler farm	Dead chicken	O9/O9a/O101
EC-YP1907-190	Zhoukou	Broiler farm	Dead chicken	O83
EC-YP1907-198	Zhoukou	Broiler farm	Healthy chicken	NT
EC-YP1907-202	Zhoukou	Broiler farm	Healthy chicken	O149
EC-YP1907-203	Zhoukou	Broiler farm	Healthy chicken	O177
EC-YP1907-205	Zhoukou	Broiler farm	Feces	NT
EC-YP1907-206	Zhoukou	Broiler farm	Feces	O35
EC-YP1907-207	Zhoukou	Broiler farm	Cage	O177
EC-YP1907-208	Zhoukou	Broiler farm	Dead chicken	O88
EC-YP1907-209	Zhoukou	Broiler farm	Dead chicken	O54
EC-YP1907-210	Zhoukou	Broiler farm	Dead chicken	O5
EC-YP1907-214	Zhoukou	Broiler farm	Dead chicken	O117
EC-YP1907-231	Zhoukou	Broiler farm	Dead chicken	O53
EC-YP1907-239	Zhoukou	Broiler farm	Dead chicken	O117
EC-YP1907-253	Zhoukou	Broiler farm	Healthy chicken	O17/O44/O77
EC-YP1907-259	Zhoukou	Broiler farm	Healthy chicken	O17/O44/O77
EC-YP1907-261	Zhoukou	Broiler farm	Healthy chicken	O130
EC-YP1907-262	Zhoukou	Broiler farm	Healthy chicken	O18/O18ac
EC-YP1907-264	Zhoukou	Broiler farm	Healthy chicken	O105
EC-YP1907-266	Zhoukou	Broiler farm	Feces	O17/O44/O77
EC-YP1907-268	Zhoukou	Broiler farm	Floor	O8
EC-YP1907-270	Zhoukou	Broiler farm	Feed	O184
EC-YC1907-355	Luoyang	Broiler farm	Dead chicken	O8/O76
EC-YC1907-356	Luoyang	Broiler farm	Dead chicken	O126
EC-YC1907-357	Luoyang	Broiler farm	Dead chicken	NT
EC-YC1907-361	Luoyang	Broiler farm	Dead chicken	NT
EC-YC1907-367	Luoyang	Broiler farm	Dead chicken	NT
EC-YC1907-369	Luoyang	Broiler farm	Healthy chicken	O126
EC-YC1907-372	Luoyang	Broiler farm	Healthy chicken	O147
EC-YC1907-375	Luoyang	Broiler farm	Healthy chicken	NT
EC-YC1907-376	Luoyang	Broiler farm	Healthy chicken	O8
EC-YC1907-377	Luoyang	Broiler farm	Healthy chicken	O149
EC-YC1907-379	Luoyang	Broiler farm	Healthy chicken	O11
EC-YC1907-381	Luoyang	Broiler farm	Feed	NT
EC-YC1907-383	Luoyang	Broiler farm	Feces	O71
EC-YC1907-384	Luoyang	Broiler farm	Cage	NT
EC-YC1907-385	Luoyang	Broiler farm	Cage	NT
EC-YE1907-426	Anyang	Broiler farm	Dead chicken	O21
EC-YE1907-427	Anyang	Broiler farm	Dead chicken	O18/O18ac
EC-YE1907-428	Anyang	Broiler farm	Dead chicken	O131
EC-YE1907-431	Anyang	Broiler farm	Dead chicken	NT
EC-YE1907-433	Anyang	Broiler farm	Dead chicken	NT
EC-YE1907-434	Anyang	Broiler farm	Dead chicken	NT
EC-YE1907-435	Anyang	Broiler farm	Dead chicken	O117
EC-YE1907-436	Anyang	Broiler farm	Healthy chicken	O109
EC-YE1907-437	Anyang	Broiler farm	Healthy chicken	NT
EC-YE1907-438	Anyang	Broiler farm	Healthy chicken	O114
EC-YE1907-439	Anyang	Broiler farm	Healthy chicken	NT
EC-YE1907-440	Anyang	Broiler farm	Healthy chicken	O17/O44/O77
EC-YE1907-441	Anyang	Broiler farm	Healthy chicken	O105
EC-YE1907-442	Anyang	Broiler farm	Healthy chicken	O117
EC-YE1907-443	Anyang	Broiler farm	Healthy chicken	O18/O18ac
EC-YE1907-444	Anyang	Broiler farm	Healthy chicken	O117
EC-YE1907-445	Anyang	Broiler farm	Healthy chicken	O27
EC-YE1907-446	Anyang	Broiler farm	Feed	O22
EC-YE1907-447	Anyang	Broiler farm	Feed	O91
EC-YE1907-448	Anyang	Broiler farm	Floor	O27
EC-YE1907-449	Anyang	Broiler farm	Floor	O96
EC-YE1907-450	Anyang	Broiler farm	Cage	O118/O151
EC-YE1907-451	Anyang	Broiler farm	Feces	O101
EC-YE1907-452	Anyang	Broiler farm	Feces	O21
EC-YE1907-453	Anyang	Broiler farm	Dead chicken	O109
EC-YE1907-454	Anyang	Broiler farm	Dead chicken	O25
EC-YE1907-455	Anyang	Broiler farm	Dead chicken	O100/O154
EC-YE1907-456	Anyang	Broiler farm	Dead chicken	O8
EC-YE1907-457	Anyang	Broiler farm	Dead chicken	O21
EC-YE1907-458	Anyang	Broiler farm	Dead chicken	O166
EC-YE1907-459	Anyang	Broiler farm	Dead chicken	NT
EC-YE1907-460	Anyang	Broiler farm	Dead chicken	NT
EC-YE1907-461	Anyang	Broiler farm	Dead chicken	O25
EC-YE1907-462	Anyang	Broiler farm	Dead chicken	O117
EC-YE1907-463	Anyang	Broiler farm	Dead chicken	NT
EC-YE1907-464	Anyang	Broiler farm	Dead chicken	NT
EC-YE1907-466	Anyang	Broiler farm	Dead chicken	NT
EC-YE1907-467	Anyang	Broiler farm	Dead chicken	O109
EC-YE1907-468	Anyang	Broiler farm	Dead chicken	O128ac
EC-YE1907-469	Anyang	Broiler farm	Dead chicken	O102
EC-YE1907-470	Anyang	Broiler farm	Dead chicken	O81
EC-YE1907-472	Anyang	Broiler farm	Dead chicken	O49
EC-YE1907-477	Anyang	Broiler farm	Dead chicken	O154
EC-YE1907-481	Anyang	Broiler farm	Dead chicken	O21
EC-YE1907-483	Anyang	Broiler farm	Dead chicken	O49
EC-YE1907-487	Anyang	Broiler farm	Dead chicken	O121
EC-YE1907-491	Anyang	Broiler farm	Healthy chicken	O21
EC-YE1907-492	Anyang	Broiler farm	Healthy chicken	O11
EC-YE1907-493	Anyang	Broiler farm	Healthy chicken	O91
EC-YE1907-494	Anyang	Broiler farm	Healthy chicken	O21
EC-YE1907-496	Anyang	Broiler farm	Healthy chicken	NT
EC-YE1907-497	Anyang	Broiler farm	Healthy chicken	O130
EC-YE1907-501	Anyang	Broiler farm	Healthy chicken	O154
EC-YE1907-506	Anyang	Broiler farm	Feces	O76
EC-YE1907-507	Anyang	Broiler farm	Feces	NT
EC-YP1904-94	Zhoukou	Slaughterhouse	Tray	O21
EC-YP1904-96	Zhoukou	Slaughterhouse	Tray	NT
EC-YP1904-97	Zhoukou	Slaughterhouse	Tray	NT
EC-YP1904-99	Zhoukou	Slaughterhouse	Floor	NT
EC-YP1904-100	Zhoukou	Slaughterhouse	Floor	O9/O160
EC-YP1904-102	Zhoukou	Slaughterhouse	Floor	O8/O101
EC-YP1904-104	Zhoukou	Slaughterhouse	Chopping board	O35
EC-YC1907-389	Luoyang	Slaughterhouse	Intestine	O11
EC-YC1907-394	Luoyang	Slaughterhouse	Intestine	O37
EC-YC1907-395	Luoyang	Slaughterhouse	Knive	O9
EC-YC1908-398	Luoyang	Slaughterhouse	Meat	O96
EC-YC1908-399	Luoyang	Slaughterhouse	Meat	O26
EC-YC1908-404	Luoyang	Slaughterhouse	Liver	O149
EC-YC1908-406	Luoyang	Slaughterhouse	Liver	O33
EC-YC1908-407	Luoyang	Slaughterhouse	Liver	O141/O141ab/O141ac
EC-YE1907-508	Anyang	Slaughterhouse	Floor	O113
EC-YE1907-510	Anyang	Slaughterhouse	Shelf	O33
EC-YE1907-513	Anyang	Slaughterhouse	Shelf	O4
EC-YE1907-516	Anyang	Slaughterhouse	Tray	O4
EC-YE1907-520	Anyang	Slaughterhouse	Tray	O115
EC-YE1907-527	Anyang	Slaughterhouse	Heart	O83
EC-YE1907-531	Anyang	Slaughterhouse	Liver	O115
EC-YE1907-532	Anyang	Slaughterhouse	Liver	O83
EC-YA1907-273	Zhengzhou	Retail market	Meat	O68
EC-YA1907-274	Zhengzhou	Retail market	Meat	O83
EC-YA1907-276	Zhengzhou	Retail market	Meat	O93
EC-YA1907-277	Zhengzhou	Retail market	Meat	O4
EC-YA1908-279	Zhengzhou	Retail market	Meat	O150
EC-YA1908-284	Zhengzhou	Retail market	Liver	O9a
EC-YA1908-287	Zhengzhou	Retail market	Meat	O8
EC-YA1908-288	Zhengzhou	Retail market	Stomach	O100
EC-YC1908-408	Luoyang	Supermarket	Meat	O9
EC-YC1908-411	Luoyang	Supermarket	Meat	O83
EC-YC1908-412	Luoyang	Supermarket	Meat	O35
EC-YC1908-415	Luoyang	Supermarket	Meat	O148
EC-YC1908-416	Luoyang	Supermarket	Meat	O71
EC-YC1908-420	Luoyang	Supermarket	Meat	O18ab
EC-YC1908-422	Luoyang	Supermarket	Meat	O18ab
EC-YA1908-539	Zhengzhou	Wholesale market	Meat	O23
EC-YA1908-541	Zhengzhou	Wholesale market	Meat	O13/O129/O135
EC-YA1908-544	Zhengzhou	Wholesale market	Meat	O81
EC-YA1908-545	Zhengzhou	Wholesale market	Meat	O100
EC-YA1908-547	Zhengzhou	Wholesale market	Meat	O13/O129/O135
EC-YA1908-548	Zhengzhou	Wholesale market	Meat	O23
EC-YA1908-549	Zhengzhou	Wholesale market	Meat	O100
EC-YA1908-551	Zhengzhou	Wholesale market	Meat	O29
EC-YA1908-566	Zhengzhou	Wholesale market	Liver	O9/O9a
